# Supplementary material for: Network-based analysis of transcriptional profiles from chemical perturbations experiments
Source: BMC Bioinformatics. 2017 Mar 23;18(Suppl 5):130. doi: 10.1186/s12859-017-1536-9 (PMC5374700; doi:10.1186/s12859-017-1536-9)
Supplement: Supplementary file 2 — Global differential connectivity (GDC) of the entire networks inferred for compound groups with respect to the Control Network. (XLSX 8 kb) [file 12859_2017_1536_MOESM2_ESM.xlsx]

## Sheet: Sheet1
Table S1. Global differential connectivity (GDC) of the entire networks inferred for compounds groups with respect to the Control Network.
COMPOUND GROUP	GDC
G6	1.59424
G2	1.56022
G3	1.49349
G7	1.35351
G4	1.34577
G10	1.34559
G1	1.34267
G13	1.25228
G11	1.24083
G12	1.17013
G4	1.1637
G8	1.07331
G9	0.999561
