# Supplementary material for: Network-based analysis of transcriptional profiles from chemical perturbations experiments
Source: BMC Bioinformatics. 2017 Mar 23;18(Suppl 5):130. doi: 10.1186/s12859-017-1536-9 (PMC5374700; doi:10.1186/s12859-017-1536-9)
Supplement: Supplementary file 3 — Control Network-related modules with connectivity specifically altered by compound groups. (XLSX 12 kb) [file 12859_2017_1536_MOESM3_ESM.xlsx]

## Sheet: Sheet1
Table S2. Control Network-related modules with connectivity specifically altered by compound groups. GOC = Gain of connectivity, LOC = Loss of connectivity
MAIN FUNCTION	ID	MODULE	SPECIFICITY SCORE	GAIN / LOSS	ENRICHED HALLMARKS
SOLVENTS	G1	navajowhite2	2.57	GOC	IL6_JAK_STAT3_SIGNALING
					TNFA_SIGNALING_VIA_NFKB
		coral1	2.33	LOC	TNFA_SIGNALING_VIA_NFKB
					HYPOXIA
					TGF_BETA_SIGNALING
					P53_PATHWAY
					UV_RESPONSE
					INFLAMMATORY_RESPONSE
		plum1	2.21	GOC	HEME_METABOLISM
		maroon	2.1	GOC	E2F_TARGETS
					DNA_REPAIR
					MYC_TARGETS_V1
					G2M_CHECKPOINT
		darkslateblue	2.02	GOC	EPITHELIAL_MESENCHYMAL_TRANSITION
					ANGIOGENESIS
					COAGULATION
					UV_RESPONSE
					APOPTOSIS
ANTI-FUNGALS	G2	plum1	2.72	GOC	HEME_METABOLISM
STATINS	G3	honeydew1	2.36	GOC	CHOLESTEROL_HOMEOSTASIS
					MTORC1_SIGNALING
					FATTY_ACID_METABOLISM
		plum1	2.27	GOC	HEME_METABOLISM
		thistle1	2.11	GOC	FATTY_ACID_METABOLISM
					XENOBIOTIC_METABOLISM
					ADIPOGENESIS
					OXIDATIVE PHOSPHORILATION
					PEROXISOME
ESTROGENS	G4	maroon	2.28	GOC	E2F_TARGETS
					DNA_REPAIR
					MYC_TARGETS_V1
					G2M_CHECKPOINT
FIBRATES	G5	thistle1	3.16	GOC	FATTY_ACID_METABOLISM
					XENOBIOTIC_METABOLISM
					ADIPOGENESIS
					OXIDATIVE PHOSPHORILATION
					PEROXISOME
STEROIDS	G6	coral1	2.47	LOC	TNFA_SIGNALING_VIA_NFKB
					HYPOXIA
					TGF_BETA_SIGNALING
					P53_PATHWAY
					UV_RESPONSE
					INFLAMMATORY_RESPONSE
		navajowhite2	2.08	LOC	IL6_JAK_STAT3_SIGNALING
					TNFA_SIGNALING_VIA_NFKB
n.c. (estrogen, antifung.)	G7	coral1	3.14	LOC	TNFA_SIGNALING_VIA_NFKB
					HYPOXIA
					TGF_BETA_SIGNALING
					P53_PATHWAY
					UV_RESPONSE
					INFLAMMATORY_RESPONSE
ANTI-CANCER	G8	coral1	1.98	LOC	TNFA_SIGNALING_VIA_NFKB
					HYPOXIA
					TGF_BETA_SIGNALING
					P53_PATHWAY
					UV_RESPONSE
					INFLAMMATORY_RESPONSE
CHEMOTERAPEUTICS	G9	thistle1	2.36	LOC	FATTY_ACID_METABOLISM, XENOBIOTIC_METABOLISM
					ADIPOGENESIS
					OXIDATIVE PHOSPHORILATION
					PEROXISOME
		orangered4	2.21	GOC	CHOLESTEROL_HOMEOSTASIS
					HYPOXIA
		maroon	2.1	LOC	E2F_TARGETS
					DNA_REPAIR
					MYC_TARGETS_V1
					G2M_CHECKPOINT
n.c (anti-cancer, estrogen)	G11	maroon	2.08	LOC	E2F_TARGETS
					DNA_REPAIR
					MYC_TARGETS_V1
					G2M_CHECKPOINT
ANTI-INFLAMM/ FUNGAL	G12	navajowhite2	2.14	GOC	IL6_JAK_STAT3_SIGNALING
					TNFA_SIGNALING_VIA_NFKB
ANTISEPTICS / ESTROGENS	G13	coral1	2.72	GOC	TNFA_SIGNALING_VIA_NFKB
					HYPOXIA
					TGF_BETA_SIGNALING
					P53_PATHWAY
					UV_RESPONSE
					INFLAMMATORY_RESPONSE
		maroon	1.93	GOC	E2F_TARGETS
					DNA_REPAIR
					MYC_TARGETS_V1
					G2M_CHECKPOINT
