# Supplementary material for: Network-based analysis of transcriptional profiles from chemical perturbations experiments
Source: BMC Bioinformatics. 2017 Mar 23;18(Suppl 5):130. doi: 10.1186/s12859-017-1536-9 (PMC5374700; doi:10.1186/s12859-017-1536-9)
Supplement: Supplementary file 4 — Aggregate Network-related modules with connectivity specifically altered by compound groups. (XLSX 12 kb) [file 12859_2017_1536_MOESM4_ESM.xlsx]

## Sheet: Sheet1
Table S3. Aggregate Network-related modules with connectivity specifically altered by compound groups. NA: Specificity score is computed only for HF module. GOC = Gain of connectivity, LOC = Loss of connectivity; HF= High Frequency, LF= Low Frequency
MAIN FUNCTION	ID	MODULE	SPECIFICITY SCORE	GAIN/LOSS	TYPE	ENRICHED HALLMARKS
SOLVENTS	G1	navajowhite2	0.25	GOC	HF	TNFA_SIGNALING_VIA_NFKB,
						IL6_JAK_STAT3_SIGNALING,
						INTERFERON_GAMMA_RESPONSE
		cyan	0.28	GOC	HF	EPITHELIAL_MESENCHYMAL_TRANSITION
ANTI-FUNGALS	G2	grey60	0.27	GOC	HF	ANGIOGENESIS
		orangered4	0.3	GOC	HF	CHOLESTEROL_HOMEOSTASIS
		skyblue3	0.26	GOC	HF	MYC_TARGETS_V1
STATINS	G3	thistle1	0.3	GOC	HF	FATTY_ACID_METABOLISM,
						CHOLESTEROL_HOMEOSTASIS
		honeydew1	0.28	GOC	HF	CHOLESTEROL_HOMEOSTASIS,
						MTORC1_SIGNALING
		coral1	NA	GOC	LF	TNFA_SIGNALING_VIA_NFKB,
						INFLAMMATORY_RESPONSE,
						UV_RESPONSE_UP
ESTROGENS	G4	palevioletred3	0.24	GOC	HF	INTERFERON_ALPHA_RESPONSE
		mediumorchid	NA	GOC	LF	MYC_TARGETS_V2
FIBRATES	G5	coral1	NA	GOC	LF	TNFA_SIGNALING_VIA_NFKB,
						HYPOXIA
STEROIDS	G6	lightcyan	0.26	GOC	HF	FATTY_ACID_METABOLISM
CHEMOTHERAPEUTICS	G9	palevioletred2	NA	GOC	LF	P53_PATHWAY
		thistle3	NA	GOC	LF	INTERFERON_GAMMA_RESPONSE,
						INTERFERON_ALPHA_RESPONSE
ALKYLATING- CANCER	G10	lightpink4	NA	GOC	LF	G2M_CHECKPOINT
n.c (anti-cancer, estrogens)	G11	coral1	NA	GOC	LF	TNFA_SIGNALING_VIA_NFKB
		tomato	NA	GOC	LF	MYC_TARGETS_V2
ANTI-INFLAMM/ FUNGAL	G12	coral1	NA	GOC	LF	APOPTOSIS
		lightslateblue	NA	GOC	LF	HYPOXIA
		lavenderblush2	NA	GOC	LF	MYC_TARGETS_V2,
						MYC_TARGETS_V1
		salmon2	NA	GOC	LF	HEME_METABOLISM
ANTISEPTICS / ESTROGENS	G13	skyblue3	0.26	GOC	HF	XENOBIOTIC_METABOLISM,
						MTORC1_SIGNALING
		coral1	NA	GOC	LF	TNFA_SIGNALING_VIA_NFKB,
						HYPOXIA,
						TGF_BETA_SIGNALING,
						P53_PATHWAY,
						APOPTOSIS
