# Supplementary material for: Network-based analysis of transcriptional profiles from chemical perturbations experiments
Source: BMC Bioinformatics. 2017 Mar 23;18(Suppl 5):130. doi: 10.1186/s12859-017-1536-9 (PMC5374700; doi:10.1186/s12859-017-1536-9)
Supplement: Supplementary file 5 — Comparison of genes and gene sets identified as differentially connected in the network-based approach and by the standard differential expression analysis. (XLSX 8 kb) [file 12859_2017_1536_MOESM5_ESM.xlsx]

## Sheet: Sheet1
Table S4. Comparison of genes and gene sets identified as differentially connected in the network-based approach (A) and by the standard differential expression analysis (B).
	A	B	A and B	only in A	only in B
genes	2293	2540	1224	1069	1316
gene sets	27	29	21	6	8
